# Supplementary material for: Detection of Wolbachia in field-collected Aedes aegypti mosquitoes in metropolitan Manila, Philippines
Source: Parasit Vectors. 2019 Jul 24;12:361. doi: 10.1186/s13071-019-3629-y (PMC6657204; doi:10.1186/s13071-019-3629-y)
Supplement: Supplementary file 1 — Additional file 1: Table S1. Demographic profile (sex, sampling site code, location), detection status (wsp and 16S rDNA) of all individual adult Aedes aegypti mosquitoes used in the study and their supergroup classification. [file 13071_2019_3629_MOESM1_ESM.xlsx]

## Sheet: Table S1
Additional file 1: Table S1. Demographic profile (sex, sampling site code, location), detection status (wsp and 16S rDNA) of all individual adult Aedes aegypti mosquitoes used in the study and their supergroup classification.
Sample	Sex	Sampling Site Code	Coordinates		wsp Amplification			wsp Supergroup	16S rDNA Amplification			16S rDNA Supergroup
			Lattitude	Longitude	1	2	Basis		1	2	Basis
1A01	M	HH-095	14.4546	120.992	-	-			-	-
1A02	F	HH-080	14.4403	121.036	-	-			-	-
1A03	F	HH-082	14.4115	121.018	-	-			-	-
1A04	F	HH-059	14.5272	121.063	-	-			-	-
1A05	M	HH-083	14.4095	121.033	-	-			-	-
1A06	F	HH-083	14.4095	121.033	-	-			-	-
1A07	M	HH-109	14.6639	121.021	-	-			-	-
1A08	M	HH-008	14.7419	121.025	-	-			-	-
1A09	F	HH-097	14.4393	120.984	-	-			-	-
1A10	M	HH-107	14.6707	121.054	-	-			-	-
1A11	F	HH-103	14.7097	121.055	-	-			-	-
1A12	M	HH-106	14.6751	121.04	-	-			-	-
1B01	F	HH-084	14.4015	121.03	-	-			-	-
1B02	F	HH-080	14.4403	121.036	-	-			-	-
1B03	F	HH-082	14.4115	121.018	positive	positive	positive	Supergroup A	positive	positive	positive	Supergroup B
1B04	M	HH-085	14.3992	121.043	-	-			-	-
1B05	M	HH-083	14.4095	121.033	positive	positive	positive	Supergroup B	positive	positive	positive	Supergroup B
1B06	F	HH-097	14.4393	120.984	-	-			-	-
1B07	F	HH-008	14.7419	121.025	-	-			-	-
1B08	F	HH-008	14.7419	121.025	-	-			-	-
1B09	M	HH-097	14.4393	120.984	positive	positive	positive	Supergroup B	positive	positive	positive	Supergroup B
1B10	M	HH-107	14.6707	121.054	-	-			-	-
1B11	F	HH-103	14.7097	121.055	-	-			-	-
1B12	F	HH-106	14.6751	121.04	-	-			-	-
1C01	M	HH-098	14.4373	120.986	-	-			-	-
1C02	F	HH-066	14.5131	121.006	-	-			-	-
1C03	F	HH-095	14.4546	120.992	-	-			-	-
1C04	M	HH-066	14.5131	121.006	-	-			-	-
1C05	F	HH-084	14.4015	121.03	-	-			-	-
1C06	M	HH-095	14.4546	120.992	-	-			-	-
1C07	M	HH-109	14.6639	121.021	-	-			-	-
1C08	F	HH-009	14.7347	121.021	-	-			-	-
1C09	M	HH-097	14.4393	120.984	-	-			-	-
1C10	M	HH-107	14.6707	121.054	-	-			-	-
1C11	F	HH-103	14.7097	121.055	-	-			-	-
1C12	F	HH-106	14.6751	121.04	-	-			-	-
1D01	M	HH-094	14.4602	120.998	-	-			-	-
1D02	F	HH-098	14.4373	120.986	-	-			-	-
1D03	F	HH-082	14.4115	121.018	-	-			-	-
1D04	F	HH-100	14.4291	121.01	-	-			-	-
1D05	F	HH-094	14.4602	120.998	-	-			-	-
1D06	M	HH-093	14.4599	120.986	-	-			-	-
1D07	M	HH-109	14.6639	121.021	-	-			-	-
1D08	F	HH-009	14.7347	121.021	-	-			-	-
1D09	F	HH-097	14.4393	120.984	positive	positive	positive	Supergroup A	positive	positive	positive	Supergroup B
1D10	F	HH-097	14.4393	120.984	-	-			-	-
1D11	F	HH-103	14.7097	121.055	positive	-			positive	positive	positive	Supergroup B
1D12	F	HH-106	14.6751	121.04	-	-			-	-
1E01	M	HH-066	14.5131	121.006	-	-			-	-
1E02	M	HH-094	14.4602	120.998	-	-			-	-
1E03	M	HH-080	14.4403	121.036	-	-			-	-
1E04	M	HH-060	14.5119	121.043	-	-			-	-
1E05	M	HH-083	14.4095	121.033	positive	positive	positive	Supergroup B	positive	positive	positive	Supergroup B
1E06	F	HH-083	14.4095	121.033	-	-			-	-
1E07	M	HH-009	14.7347	121.021	-	-			-	-
1E08	F	HH-107	14.6707	121.054	-	-			-	-
1E09	F	HH-097	14.4393	120.984	positive	positive	positive	Supergroup A	positive	positive	positive	Supergroup B
1E10	F	HH-106	14.6751	121.04	-	-			-	-
1E11	F	HH-103	14.7097	121.055	-	-			-	-
1E12	M	HH-106	14.6751	121.04	-	-			-	-
1F01	F	HH-095	14.4546	120.992	-	-			-	-
1F02	M	HH-098	14.4373	120.986	-	-			-	-
1F03	M	HH-093	14.4599	120.986	-	-			-	-
1F04	F	HH-085	14.3992	121.043	-	-			-	-
1F05	F	HH-083	14.4095	121.033	-	-			-	-
1F06	F	HH-085	14.3992	121.043	-	-			-	-
1F07	F	HH-008	14.7419	121.025	-	-			-	-
1F08	F	HH-097	14.4393	120.984	-	-			-	-
1F09	F	HH-107	14.6707	121.054	-	-			-	-
1F10	F	HH-103	14.7097	121.055	-	-			-	-
1F11	M	HH-103	14.7097	121.055	-	-			-	-
1F12	M	HH-106	14.6751	121.04	-	-			-	-
1G01	F	HH-093	14.4599	120.986	-	-			-	-
1G02	F	HH-098	14.4373	120.986	-	-			-	-
1G03	F	HH-066	14.5131	121.006	-	-			-	-
1G04	F	HH-084	14.4015	121.03	-	-			-	-
1G05	F	HH-086	14.3959	121.033	-	-			-	-
1G06	M	HH-038	14.6595	121.113	-	positive			positive	positive	positive	Supergroup B
1G07	M	HH-008	14.7419	121.025	-	-			-	-
1G08	M	HH-011	14.7367	121.012	-	-			-	-
1G09	M	HH-015	14.6719	120.984	positive	positive	positive	Supergroup B	-	positive
1G10	F	HH-013	14.6976	120.994	-	-			-	-
1G11	F	HH-103	14.7097	121.055	-	-			-	-
1G12	F	HH-106	14.6751	121.04	-	-			-	-
1H01	F	HH-066	14.5131	121.006	-	-			-	-
1H02	F	HH-082	14.4115	121.018	-	-			-	-
1H03	F	HH-080	14.4403	121.036	-	-			-	-
1H04	F	HH-083	14.4095	121.033	-	-			-	-
1H05	F	HH-097	14.4393	120.984	-	-			-	-
1H06	M	HH-083	14.4095	121.033	-	-			-	-
1H07	M	HH-008	14.7419	121.025	-	-			-	-
1H08	M	HH-097	14.4393	120.984	-	-			-	-
1H09	M	HH-107	14.6707	121.054	-	-			-	-
1H10	F	HH-103	14.7097	121.055	-	-			-	-
1H11	F	HH-103	14.7097	121.055	positive	positive	positive	Supergroup A	positive	positive	positive	Supergroup B
1H12	F	HH-106	14.6751	121.04	-	-			-	-
2A01	M	HH-060	14.5119	121.043	-	-			-	-
2A02	F	HH-048	14.6392	121.103	-	-			-	-
2A03	M	HH-021	14.6081	120.977	-	-			-	-
2A04	M	HH-117	14.6302	121.008	-	-			-	-
2A05	F	HH-021	14.6081	120.977	-	-			-	-
2A06	F	HH-057	14.5505	121.048	-	-			-	-
2A07	F	HH-051	14.57	121.017	-	-			-	-
2A08	M	HH-020	14.6231	120.985	-	-			-	-
2A09	F	HH-129	14.6181	121.063	-	-			-	-
2A10	M	HH-033	14.5883	121.032	-	-			-	-
2A11	F	HH-011	14.7367	121.012	-	-			-	-
2A12	F	HH-097	14.4393	120.984	-	-			-	-
2B01	F	HH-086	14.3959	121.033	-	-			-	-
2B02	M	HH-048	14.6392	121.103	-	-			-	-
2B03	M	HH-021	14.6081	120.977	-	-			-	-
2B04	F	HH-021	14.6081	120.977	-	-			-	-
2B05	F	HH-034	14.5864	121.06	positive	positive	positive	Supergroup B	positive	positive	positive	Supergroup B
2B06	F	HH-056	14.5511	121.049	-	-			-	-
2B07	F	HH-054	14.5529	121.021	-	-			-	-
2B08	F	HH-057	14.5505	121.048	positive	positive	positive	Supergroup B	positive	-
2B09	M	HH-121	14.6178	121.009	positive	positive	positive	Supergroup B	positive	positive	positive	Supergroup B
2B10	F	HH-121	14.6178	121.009	-	-			-	-
2B11	F	HH-053	14.5574	121.002	-	-			-	-
2B12	F	HH-036	14.562	121.08	-	-			-	-
2C01	F	HH-060	14.5119	121.043	-	-			-	-
2C02	M	HH-048	14.6392	121.103	-	-			-	-
2C03	M	HH-021	14.6081	120.977	-	-			-	-
2C04	F	HH-021	14.6081	120.977	-	-			-	-
2C05	F	HH-021	14.6081	120.977	-	-			-	-
2C06	M	HH-051	14.57	121.017	-	-			-	-
2C07	F	HH-054	14.5529	121.021	-	-			-	-
2C08	F	HH-023	14.5822	120.988	-	-			-	-
2C09	F	HH-054	14.5529	121.021	-	-			-	-
2C10	M	HH-062	14.5524	120.996	-	-			-	-
2C11	F	HH-020	14.6231	120.985	positive	-			positive	positive	positive	Supergroup B
2C12	M	HH-020	14.6231	120.985	-	-			-	-
2D01	M	HH-084	14.4015	121.03	-	-			-	-
2D02	M	HH-034	14.5864	121.06	-	-			-	-
2D03	F	HH-021	14.6081	120.977	positive	positive	positive	Supergroup B	-	-
2D04	F	HH-021	14.6081	120.977	-	-			-	-
2D05	F	HH-128	14.6173	121.069	-	-			-	-
2D06	F	HH-121	14.6178	121.009	-	positive			positive	positive	positive	Supergroup C& J
2D07	M	HH-020	14.6231	120.985	-	-			-	-
2D08	F	HH-129	14.6181	121.063	-	-			-	-
2D09	M	HH-121	14.6178	121.009	-	-			-	-
2D10	M	HH-033	14.5883	121.032	-	-			-	-
2D11	M	HH-020	14.6231	120.985	-	-			-	-
2D12	M	HH-020	14.6231	120.985	-	-			-	-
2E01	M	HH-060	14.5119	121.043	-	-			-	-
2E02	M	HH-034	14.5864	121.06	-	-			-	-
2E03	F	HH-053	14.5574	121.002	-	-			-	-
2E04	M	HH-021	14.6081	120.977	-	-			-	-
2E05	F	HH-129	14.6181	121.063	-	-			-	-
2E06	M	HH-020	14.6231	120.985	-	-			-	-
2E07	M	HH-033	14.5883	121.032	-	-			-	-
2E08	F	HH-121	14.6178	121.009	-	-			-	-
2E09	F	HH-121	14.6178	121.009	-	-			-	-
2E10	F	HH-121	14.6178	121.009	-	-			-	-
2E11	F	HH-020	14.6231	120.985	-	-			-	-
2E12	F	HH-023	14.5822	120.988	-	-			-	-
2F01	F	HH-025	14.5705	120.985	-	-			-	-
2F02	F	HH-025	14.5705	120.985	-	-			-	-
2F03	M	HH-024	14.5745	120.983	-	-			-	-
2F04	M	HH-021	14.6081	120.977	-	-			-	-
2F05	F	HH-129	14.6181	121.063	-	-			-	-
2F06	F	HH-121	14.6178	121.009	-	-			-	-
2F07	F	HH-020	14.6231	120.985	positive	-			-	-
2F08	F	HH-128	14.6173	121.069	-	-			-	-
2F09	F	HH-016	14.6719	120.984	-	-			-	-
2F10	M	HH-020	14.6231	120.985	-	-			-	-
2F11	M	HH-015	14.6719	120.984	-	-			-	-
2F12	M	HH-023	14.5822	120.988	-	-			-	-
2G01	M	HH-097	14.4393	120.984	-	-			-	-
2G02	M	HH-025	14.5705	120.985	positive	positive	positive	Supergroup A	-	positive
2G03	F	HH-034	14.5864	121.06	-	-			-	-
2G04	F	HH-129	14.6181	121.063	positive	positive	positive	Supergroup B	positive	-
2G05	M	HH-128	14.6173	121.069	-	-			-	-
2G06	F	HH-056	14.5511	121.049	-	-			-	-
2G07	F	HH-112	14.6411	121.015	-	-			-	-
2G08	M	HH-020	14.6231	120.985	-	-			-	-
2G09	F	HH-121	14.6178	121.009	-	-			-	-
2G10	M	HH-014	14.6735	120.984	-	-			-	-
2G11	F	HH-053	14.5574	121.002	-	-			-	-
2G12	F	HH-013	14.6976	120.994	-	-			-	-
2H01	F	HH-020	14.6231	120.985	-	-			-	-
2H02	F	HH-021	14.6081	120.977	-	-			-	-
2H03	F	HH-112	14.6411	121.015	positive	positive	positive	Supergroup B	positive	positive	positive	Supergroup B
2H04	M	HH-129	14.6181	121.063	-	-			-	-
2H05	F	HH-122	14.6104	121.013	-	-			-	-
2H06	F	HH-054	14.5529	121.021	-	-			-	-
2H07	F	HH-121	14.6178	121.009	-	-			-	-
2H08	F	HH-128	14.6173	121.069	-	-			-	-
2H09	F	HH-033	14.5883	121.032	-	-			-	-
2H10	F	HH-020	14.6231	120.985	-	-			-	-
2H11	F	HH-023	14.5822	120.988	-	-			-	-
2H12	M	HH-013	14.6976	120.994	-	-			-	-
3A01	M	HH-105	14.6817	121.078	-	-			-	-
3A02	F	HH-001	14.7759	121.051	-	-			-	-
3A03	F	HH-016	14.6719	120.984	-	-			-	-
3A04	F	HH-016	14.6719	120.984	-	-			-	-
3A05	F	HH-006	14.7569	121.082	positive	positive	positive	Supergroup A	positive	positive	positive	Supergroup B
3A06	F	HH-097	14.4393	120.984	-	-			-	-
3A07	M	HH-109	14.6639	121.021	positive	positive	positive	Supergroup B	-	-
3A08	F	HH-009	14.7347	121.021	positive	positive	positive	Supergroup A	positive	positive	positive	Supergroup B
3A09	F	HH-106	14.6751	121.04	-	-			-	-
3A10	F	HH-106	14.6751	121.04	-	-			-	-
3A11	M	HH-109	14.6639	121.021	-	-			-	-
3A12	F	HH-016	14.6719	120.984	-	-			-	-
3B01	F	HH-043	14.6511	121.096	-	-			-	-
3B02	F	HH-019	14.6548	120.987	-	-			-	-
3B03	F	HH-097	14.4393	120.984	-	-			-	-
3B04	M	HH-109	14.6639	121.021	positive	positive	positive	Supergroup B	positive	positive	positive	Supergroup B
3B05	F	HH-006	14.7569	121.082	positive	positive	positive	Supergroup B	positive	positive	positive	Supergroup B
3B06	M	HH-108	14.6594	121.067	positive	positive	positive	Supergroup B	positive	positive	positive	Supergroup B
3B07	F	HH-009	14.7347	121.021	positive	positive	positive	Supergroup A	positive	positive	positive	Supergroup B
3B08	F	HH-009	14.7347	121.021	positive	positive	positive	Supergroup A	positive	positive	positive	Supergroup B
3B09	F	HH-106	14.6751	121.04	-	-			-	-
3B10	M	HH-103	14.7097	121.055	-	-			-	-
3B11	F	HH-097	14.4393	120.984	-	-			-	-
3B12	M	HH-006	14.7569	121.082	-	-			-	-
3C01	F	HH-019	14.6548	120.987	positive	positive	positive	Supergroup A	positive	positive	positive	Supergroup B
3C02	M	HH-097	14.4393	120.984	-	-			-	-
3C03	M	HH-097	14.4393	120.984	-	-			-	-
3C04	M	HH-016	14.6719	120.984	positive	positive	positive	Supergroup B	positive	positive	positive	Supergroup B
3C05	M	HH-018	14.6624	120.972	positive	positive	positive	Supergroup B	positive	positive	positive	Supergroup B
3C06	F	HH-019	14.6548	120.987	positive	positive	positive	Supergroup B	positive	positive	positive	Supergroup B
3C07	F	HH-009	14.7347	121.021	-	-			-	-
3C08	F	HH-018	14.6624	120.972	-	-			-	-
3C09	F	HH-106	14.6751	121.04	-	-			-	-
3C10	M	HH-103	14.7097	121.055	-	-			-	-
3C11	F	HH-004	14.7586	121.063	-	-			-	-
3C12	F	HH-018	14.6624	120.972	-	-			-	-
3D01	M	HH-105	14.6817	121.078	-	-			-	-
3D02	F	HH-097	14.4393	120.984	-	-			-	-
3D03	M	HH-097	14.4393	120.984	positive	positive	positive	Supergroup B	positive	positive	positive	Supergroup B
3D04	F	HH-105	14.6817	121.078	positive	positive	positive	Supergroup B	positive	positive	positive	Supergroup B
3D05	M	HH-016	14.6719	120.984	positive	positive	positive	Supergroup B	positive	positive	positive	Supergroup B
3D06	M	HH-109	14.6639	121.021	positive	positive	positive	Supergroup B	positive	positive	positive	Supergroup B
3D07	F	HH-097	14.4393	120.984	positive	positive	positive	Supergroup B	positive	positive	positive	Supergroup B
3D08	F	HH-097	14.4393	120.984	-	-			-	-
3D09	M	HH-012	14.7115	120.98	-	-			-	-
3D10	M	HH-106	14.6751	121.04	-	-			-	-
3D11	M	HH-007	14.7443	121.027	-	-			-	-
3D12	F	HH-109	14.6639	121.021	positive	positive	positive	Supergroup A	positive	positive	positive	Supergroup B
3E01	F	HH-019	14.6548	120.987	-	-			-	-
3E02	F	HH-105	14.6817	121.078	-	-			-	-
3E03	F	HH-097	14.4393	120.984	positive	positive	positive	Supergroup B	positive	positive	positive	Supergroup B
3E04	F	HH-097	14.4393	120.984	positive	positive	positive	Supergroup B	positive	positive	positive	Supergroup B
3E05	F	HH-118	14.6295	120.999	-	-			-	-
3E06	F	HH-008	14.7419	121.025	-	-			-	-
3E07	F	HH-018	14.6624	120.972	-	-			-	-
3E08	F	HH-018	14.6624	120.972	-	-			-	-
3E09	F	HH-106	14.6751	121.04	-	-			-	-
3E10	F	HH-106	14.6751	121.04	-	-			-	-
3E11	M	HH-109	14.6639	121.021	-	-			-	-
3E12	F	HH-006	14.7569	121.082	-	-			-	-
3F01	F	HH-016	14.6719	120.984	-	-			-	-
3F02	M	HH-097	14.4393	120.984	-	-			-	-
3F03	F	HH-001	14.7759	121.051	-	-			-	-
3F04	F	HH-105	14.6817	121.078	-	-			-	-
3F05	F	HH-008	14.7419	121.025	-	-			-	-
3F06	F	HH-008	14.7419	121.025	-	-			-	-
3F07	F	HH-007	14.7443	121.027	-	-			-	-
3F08	F	HH-106	14.6751	121.04	-	-			-	-
3F09	M	HH-106	14.6751	121.04	-	-			-	-
3F10	F	HH-106	14.6751	121.04	-	-			-	-
3F11	M	HH-005	14.7563	121.055	-	-			-	-
3F12	M	HH-016	14.6719	120.984	-	-			-	-
3G01	F	HH-019	14.6548	120.987	-	-			-	-
3G02	F	HH-105	14.6817	121.078	-	-			-	-
3G03	M	HH-106	14.6751	121.04	-	-			-	-
3G04	F	HH-101	14.7352	121.071	-	-			-	-
3G05	F	HH-018	14.6624	120.972	-	-			-	-
3G06	F	HH-018	14.6624	120.972	-	-			-	-
3G07	F	HH-008	14.7419	121.025	-	-			-	-
3G08	F	HH-105	14.6817	121.078	-	-			-	-
3G09	F	HH-106	14.6751	121.04	-	-			-	-
3G10	F	HH-106	14.6751	121.04	-	-			-	-
3G11	F	HH-016	14.6719	120.984	-	-			-	-
3G12	F	HH-105	14.6817	121.078	-	-			-	-
3H01	F	HH-016	14.6719	120.984	-	-			-	-
3H02	M	HH-097	14.4393	120.984	-	-			-	-
3H03	F	HH-103	14.7097	121.055	-	-			-	-
3H04	F	HH-101	14.7352	121.071	-	-			-	-
3H05	F	HH-016	14.6719	120.984	-	-			-	-
3H06	M	HH-109	14.6639	121.021	-	-			-	-
3H07	F	HH-008	14.7419	121.025	-	-			-	-
3H08	F	HH-103	14.7097	121.055	-	-			-	-
3H09	F	HH-106	14.6751	121.04	-	-			-	-
3H10	M	HH-128	14.6173	121.069	-	-			-	-
3H11	F	HH-005	14.7563	121.055	-	-			-	-
3H12	M	HH-007	14.7443	121.027	-	-			-	-
4A01	F	HH-082	14.4115	121.018	-	-			-	-
4A02	M	HH-060	14.5119	121.043	-	-			-	-
4A03	M	HH-094	14.4602	120.998	-	-			-	-
4A04	M	HH-081	14.4331	121.033	-	-			-	-
4A05	M	HH-095	14.4546	120.992	-	-			-	-
4A06	F	HH-079	14.4612	121.051	-	-			-	-
4A07	M	HH-081	14.4331	121.033	positive	positive	positive	Supergroup B	positive	positive	positive	Supergroup B
4A08	F	HH-086	14.3959	121.033	positive	positive	positive	Supergroup B	positive	positive	positive	Supergroup B
4A09	M	HH-068	14.4911	121.037	positive	positive	positive	Supergroup A	positive	positive	positive	Supergroup B
4A10	F	HH-080	14.4403	121.036	positive	positive	positive	Supergroup A	positive	positive	positive	Supergroup B
4A11	M	HH-060	14.5119	121.043	-	-			-	-
4A12	F	HH-092	14.4639	120.973	-	-			-	-
4B01	F	HH-099	14.4356	120.989	-	-			-	-
4B02	F	HH-076	14.4518	121.021	-	-			-	-
4B03	F	HH-071	14.4845	121.031	-	-			-	-
4B04	M	HH-069	14.4908	121.037	-	-			-	-
4B05	M	HH-066	14.5131	121.006	-	positive			positive	positive	positive	Supergroup B
4B06	M	HH-061	14.5075	121.055	positive	positive	positive	Supergroup A	positive	positive	positive	Supergroup B
4B07	F	HH-086	14.3959	121.033	-	-			-	-
4B08	F	HH-087	14.3746	121.044	positive	positive	positive	Supergroup B	positive	positive	positive	Supergroup B
4B09	M	HH-086	14.3959	121.033	positive	positive	positive	Supergroup B	positive	positive	positive	Supergroup B
4B10	M	HH-083	14.4095	121.033	positive	positive	positive	Supergroup B	positive	positive	positive	Supergroup B
4B11	F	HH-079	14.4612	121.051	-	-			-	-
4B12	M	HH-069	14.4908	121.037	-	-			-	-
4C01	F	HH-085	14.3992	121.043	-	-			-	-
4C02	F	HH-091	14.4744	120.99	-	-			-	-
4C03	F	HH-094	14.4602	120.998	-	-			-	-
4C04	M	HH-072	14.4854	121.007	positive	positive	positive	Supergroup A	-	positive
4C05	M	HH-070	14.4822	121.041	positive	positive	positive	Supergroup A	positive	-
4C06	F	HH-060	14.5119	121.043	-	-			-	-
4C07	M	HH-087	14.3746	121.044	positive	positive	positive	Supergroup A	positive	-
4C08	F	HH-059	14.5272	121.063	positive	positive	positive	Supergroup B	positive	positive	positive	Supergroup B
4C09	F	HH-086	14.3959	121.033	positive	positive	positive	Supergroup B	positive	positive	positive	Supergroup B
4C10	F	HH-086	14.3959	121.033	positive	positive	positive	Supergroup B	positive	positive	positive	Supergroup B
4C11	M	HH-067	14.5013	121.026	positive	positive	positive	Supergroup A	positive	positive	positive	Supergroup B
4C12	M	HH-087	14.3746	121.044	-	-			-	-
4D01	M	HH-095	14.4546	120.992	-	-			-	-
4D02	M	HH-095	14.4546	120.992	positive	positive	positive	Supergroup B	positive	positive	positive	Supergroup B
4D03	M	HH-094	14.4602	120.998	positive	positive	positive	Supergroup B	-	positive
4D04	M	HH-080	14.4403	121.036	-	-			-	-
4D05	M	HH-068	14.4911	121.037	-	-			-	-
4D06	M	HH-091	14.4744	120.99	positive	positive	positive	Supergroup A	positive	positive	positive	Supergroup B
4D07	F	HH-086	14.3959	121.033	positive	positive	positive	Supergroup A	positive	positive	positive	Supergroup B
4D08	M	HH-068	14.4911	121.037	positive	positive	positive	Supergroup B	positive	positive	positive	Supergroup B
4D09	M	HH-072	14.4854	121.007	positive	positive	positive	Supergroup B	positive	positive	positive	Supergroup B
4D10	F	HH-086	14.3959	121.033	-	-			-	-
4D11	M	HH-061	14.5075	121.055	positive	positive	positive	Supergroup B	positive	positive	positive	Supergroup B
4D12	F	HH-082	14.4115	121.018	positive	positive	positive	Supergroup B	positive	-
4E01	M	HH-086	14.3959	121.033	-	-			-	-
4E02	M	HH-066	14.5131	121.006	-	-			-	-
4E03	F	HH-066	14.5131	121.006	positive	positive	positive	Supergroup A	positive	positive	positive	Supergroup B
4E04	F	HH-085	14.3992	121.043	-	-			-	-
4E05	M	HH-078	14.4438	121.035	-	-			-	-
4E06	M	HH-069	14.4908	121.037	positive	positive	positive	Supergroup A	-	positive
4E07	F	HH-074	14.461	121.007	positive	-			positive	positive	positive	Supergroup B
4E08	F	HH-086	14.3959	121.033	positive	positive	positive	Supergroup B	-	-
4E09	F	HH-086	14.3959	121.033	-	-			-	-
4E10	F	HH-086	14.3959	121.033	positive	positive	positive	Supergroup B	positive	positive	positive	Supergroup C& J
4E11	M	HH-061	14.5075	121.055	positive	positive	positive	Supergroup B	positive	positive	positive	Supergroup B
4E12	F	HH-100	14.4291	121.01	positive	positive	positive	Supergroup B	-	positive
4F01	M	HH-078	14.4438	121.035	-	-			-	-
4F02	F	HH-066	14.5131	121.006	-	-			-	-
4F03	M	HH-079	14.4612	121.051	-	-			-	-
4F04	F	HH-100	14.4291	121.01	positive	positive	positive	Supergroup B	positive	positive	positive	Supergroup B
4F05	M	HH-087	14.3746	121.044	-	-			-	-
4F06	F	HH-060	14.5119	121.043	-	-			-	-
4F07	F	HH-086	14.3959	121.033	-	-			-	-
4F08	F	HH-086	14.3959	121.033	-	-			-	-
4F09	M	HH-082	14.4115	121.018	positive	positive	positive	Supergroup B	-	positive
4F10	M	HH-068	14.4911	121.037	positive	positive	positive	Supergroup A	positive	-
4F11	M	HH-087	14.3746	121.044	positive	positive	positive	Supergroup B	positive	positive	positive	Supergroup B
4F12	F	HH-072	14.4854	121.007	-	positive			-	positive
4G01	F	HH-080	14.4403	121.036	-	-			-	-
4G02	M	HH-080	14.4403	121.036	positive	positive	positive	Supergroup B	positive	positive	positive	Supergroup B
4G03	M	HH-069	14.4908	121.037	positive	positive	positive	Supergroup B	positive	positive	positive	Supergroup B
4G04	M	HH-066	14.5131	121.006	-	positive			positive	positive	positive	Supergroup C& J
4G05	M	HH-093	14.4599	120.986	-	-			-	-
4G06	F	HH-074	14.461	121.007	-	-			-	-
4G07	F	HH-086	14.3959	121.033	-	-			positive	-
4G08	M	HH-086	14.3959	121.033	-	-			-	-
4G09	F	HH-086	14.3959	121.033	positive	positive	positive	Supergroup B	-	-
4G10	F	HH-086	14.3959	121.033	-	-			-	-
4G11	M	HH-087	14.3746	121.044	-	-			-	-
4G12	F	HH-097	14.4393	120.984	-	-			-	-
4H01	M	HH-094	14.4602	120.998	-	-			-	-
4H02	M	HH-099	14.4356	120.989	-	-			-	-
4H03	M	HH-077	14.4499	121.026	-	-			-	-
4H04	F	HH-085	14.3992	121.043	-	-			-	-
4H05	M	HH-086	14.3959	121.033	-	-			-	-
4H06	F	HH-085	14.3992	121.043	-	-			-	-
4H07	M	HH-068	14.4911	121.037	-	-			-	-
4H08	M	HH-086	14.3959	121.033	-	-			-	-
4H09	F	HH-082	14.4115	121.018	-	-			-	-
4H10	F	HH-098	14.4373	120.986	-	-			-	-
4H11	M	HH-090	14.4742	120.981	-	-			-	-
4H12	F	HH-100	14.4291	121.01	-	-			-	-
5A01	F	HH-025	14.5705	120.985	-	-			-	-
5A02	F	HH-025	14.5705	120.985	-	-			-	-
5A03	M	HH-026	14.572	120.994	-	-			-	-
5A04	F	HH-034	14.5864	121.06	-	-			-	-
5A05	F	HH-057	14.5505	121.048	-	-			-	-
5A06	M	HH-034	14.5864	121.06	-	-			-	-
5A07	M	HH-020	14.6231	120.985	-	-			-	-
5A08	F	HH-020	14.6231	120.985	-	-			-	-
5A09	F	HH-062	14.5524	120.996	-	-			-	-
5A10	M	HH-129	14.6181	121.063	-	-			-	-
5A11	F	HH-028	14.6025	121.022	-	-			-	-
5A12	F	HH-050	14.6238	121.1	-	-			-	-
5B01	F	HH-025	14.5705	120.985	-	-			-	-
5B02	M	HH-033	14.5883	121.032	-	-			-	-
5B03	M	HH-039	14.6538	121.126	positive	positive	positive	Supergroup B	positive	positive	positive	Supergroup B
5B04	M	HH-036	14.562	121.08	-	-			-	-
5B05	M	HH-034	14.5864	121.06	-	-			-	-
5B06	M	HH-034	14.5864	121.06	-	-			-	-
5B07	F	HH-025	14.5705	120.985	-	-			-	-
5B08	M	HH-121	14.6178	121.009	-	-			-	-
5B09	M	HH-020	14.6231	120.985	-	-			-	-
5B10	F	HH-029	14.603	121.039	-	-			-	-
5B11	M	HH-133	14.6307	121.05	positive	positive	positive	Supergroup B	positive	positive	positive	Supergroup B
5B12	M	HH-047	14.6428	121.121	-	-			-	-
5C01	M	HH-055	14.5554	121.052	positive	positive	positive	Supergroup B	-	positive
5C02	M	HH-033	14.5883	121.032	-	-			-	-
5C03	M	HH-069	14.4908	121.037	-	-			-	-
5C04	M	HH-034	14.5864	121.06	-	-			-	-
5C05	M	HH-054	14.5529	121.021	-	-			-	-
5C06	M	HH-034	14.5864	121.06	-	-			-	-
5C07	F	HH-020	14.6231	120.985	-	-			-	-
5C08	M	HH-020	14.6231	120.985	-	-			-	-
5C09	F	HH-097	14.4393	120.984	-	-			-	-
5C10	F	HH-124	14.617	121.026	-	-			-	-
5C11	M	HH-059	14.5272	121.063	-	-			-	-
5C12	M	HH-089	14.4803	120.982	-	-			-	-
5D01	M	HH-033	14.5883	121.032	positive	positive	positive	Supergroup B	positive	positive	positive	Supergroup B
5D02	F	HH-033	14.5883	121.032	positive	positive	positive	Supergroup B	positive	positive	positive	Supergroup B
5D03	F	HH-033	14.5883	121.032	-	-			-	-
5D04	F	HH-041	14.6514	121.121	-	-			-	-
5D05	F	HH-063	14.5351	120.982	-	-			-	-
5D06	M	HH-063	14.5351	120.982	-	-			-	-
5D07	M	HH-020	14.6231	120.985	-	-			-	-
5D08	M	HH-115	14.6368	121.029	positive	positive	positive	Supergroup B	positive	positive	positive	Supergroup B
5D09	M	HH-128	14.6173	121.069	-	-			-	-
5D10	F	HH-046	14.6434	121.116	-	-			-	-
5D11	M	HH-059	14.5272	121.063	-	-			-	-
5D12	F	HH-082	14.4115	121.018	-	-			-	-
5E01	F	HH-055	14.5554	121.052	-	-			-	-
5E02	M	HH-033	14.5883	121.032	positive	positive	positive	Supergroup B	-	positive
5E03	M	HH-033	14.5883	121.032	-	-			-	-
5E04	F	HH-113	14.6397	121.027	-	-			-	-
5E05	F	HH-063	14.5351	120.982	-	-			-	-
5E06	M	HH-034	14.5864	121.06	-	-			-	-
5E07	M	HH-020	14.6231	120.985	-	-			-	-
5E08	M	HH-045	14.6486	121.1	positive	positive	positive	Supergroup A	positive	positive	positive	Supergroup B
5E09	F	HH-064	14.5384	120.995	-	-			-	-
5E10	M	HH-133	14.6307	121.05	-	-			-	-
5E11	M	HH-059	14.5272	121.063	-	-			-	-
5E12	M	HH-069	14.4908	121.037	-	-			-	-
5F01	F	HH-026	14.572	120.994	-	-			-	-
5F02	M	HH-121	14.6178	121.009	positive	positive	positive	Supergroup B	positive	-
5F03	M	HH-033	14.5883	121.032	-	-			-	-
5F04	M	HH-063	14.5351	120.982	-	-			-	-
5F05	F	HH-063	14.5351	120.982	-	-			-	-
5F06	F	HH-054	14.5529	121.021	-	-			-	-
5F07	F	HH-020	14.6231	120.985	-	-			-	-
5F08	F	HH-052	14.5686	121.006	positive	positive	positive	Supergroup B	positive	positive	positive	Supergroup B
5F09	M	HH-128	14.6173	121.069	-	-			-	-
5F10	M	HH-048	14.6392	121.103	-	-			-	-
5F11	M	HH-021	14.6081	120.977	positive	positive	positive	Supergroup B	positive	-
5F12	M	HH-097	14.4393	120.984	-	-			-	-
5G01	F	HH-025	14.5705	120.985	-	positive			-	-
5G02	M	HH-016	14.6719	120.984	positive	positive	positive	Supergroup B	positive	positive	positive	Supergroup B
5G03	M	HH-033	14.5883	121.032	-	-			-	-
5G04	M	HH-056	14.5511	121.049	-	-			-	-
5G05	M	HH-063	14.5351	120.982	-	-			-	-
5G06	F	HH-058	14.5276	121.044	-	-			-	-
5G07	M	HH-020	14.6231	120.985	-	-			-	-
5G08	F	HH-121	14.6178	121.009	positive	-			-	-
5G09	M	HH-033	14.5883	121.032	positive	positive	positive	Supergroup A	positive	positive	positive	Supergroup B
5G10	M	HH-134	14.6386	121.049	-	-			-	-
5G11	M	HH-037	14.5794	121.101	positive	positive	positive	Supergroup B	positive	-
5G12	F	HH-010	14.7329	121.017	-	-			-	-
5H01	F	HH-033	14.5883	121.032	positive	positive	positive	Supergroup B	positive	-
5H02	M	HH-033	14.5883	121.032	positive	-			-	-
5H03	M	HH-034	14.5864	121.06	-	-			-	-
5H04	M	HH-034	14.5864	121.06	-	-			-	-
5H05	M	HH-034	14.5864	121.06	-	-			-	-
5H06	M	HH-020	14.6231	120.985	-	-			-	-
5H07	M	HH-020	14.6231	120.985	-	-			-	-
5H08	M	HH-097	14.4393	120.984	-	-			-	-
5H09	M	HH-129	14.6181	121.063	-	-			-	-
5H10	M	HH-134	14.6386	121.049	-	-			-	-
5H11	M	HH-052	14.5686	121.006	positive	positive	positive	Supergroup B	positive	positive	positive	Supergroup B
5H12	M	HH-097	14.4393	120.984	positive	positive	positive	Supergroup B	positive	positive	positive	Supergroup B
6A01	F	HH-027	14.6077	121.028	-	-			-	-
6A02	F	HH-021	14.6081	120.977	-	-			-	-
6A03	M	HH-025	14.5705	120.985	-	-			-	-
6A04	M	HH-025	14.5705	120.985	-	-			-	-
6A05	F	HH-023	14.5822	120.988	-	-			-	-
6A06	F	HH-023	14.5822	120.988	-	-			-	-
6A07	F	HH-023	14.5822	120.988	-	-			-	-
6A08	M	HH-137	14.6371	121.071	-	-			-	-
6A09	F	HH-026	14.572	120.994	-	-			-	-
6A10	F	HH-129	14.6181	121.063	-	-			-	-
6A11	F	HH-020	14.6231	120.985	-	-			-	-
6A12	M	HH-127	14.6131	121.046	-	-			-	-
6B01	F	HH-023	14.5822	120.988	-	-			-	-
6B02	F	HH-026	14.572	120.994	-	-			-	-
6B03	M	HH-021	14.6081	120.977	-	-			-	-
6B04	F	HH-023	14.5822	120.988	-	-			-	-
6B05	F	HH-021	14.6081	120.977	-	-			-	-
6B06	F	HH-021	14.6081	120.977	-	-			-	-
6B07	M	HH-135	14.6417	121.065	-	-			-	-
6B08	F	HH-065	14.5368	121.012	-	-			-	-
6B09	F	HH-023	14.5822	120.988	-	-			-	-
6B10	F	HH-052	14.5686	121.006	-	-			-	-
6B11	M	HH-123	14.6192	121.02	-	-			-	-
6B12	M	HH-037	14.5794	121.101	-	-			-	-
6C01	F	HH-058	14.5276	121.044	-	-			-	-
6C02	F	HH-032	14.5927	121.038	-	-			-	-
6C03	F	HH-023	14.5822	120.988	-	-			-	-
6C04	M	HH-021	14.6081	120.977	-	-			-	-
6C05	F	HH-031	14.5911	121.022	-	-			-	-
6C06	F	HH-023	14.5822	120.988	-	-			-	-
6C07	F	HH-111	14.6421	121.03	-	-			-	-
6C08	F	HH-031	14.5911	121.022	-	-			-	-
6C09	M	HH-065	14.5368	121.012	-	-			-	-
6C10	F	HH-128	14.6173	121.069	-	-			-	-
6C11	M	HH-044	14.6491	121.095	-	-			-	-
6C12	F	HH-030	14.5966	121.028	-	-			-	-
6D01	F	HH-048	14.6392	121.103	-	-			-	-
6D02	F	HH-026	14.572	120.994	-	-			-	-
6D03	F	HH-118	14.6295	120.999	-	-			-	-
6D04	F	HH-023	14.5822	120.988	-	-			-	-
6D05	M	HH-034	14.5864	121.06	positive	positive	positive	Supergroup B	-	positive
6D06	M	HH-042	14.6514	121.106	-	-			-	-
6D07	F	HH-023	14.5822	120.988	-	-			-	-
6D08	M	HH-116	14.6314	121.027	-	-			-	-
6D09	F	HH-023	14.5822	120.988	-	-			-	-
6D10	M	HH-025	14.5705	120.985	-	-			-	-
6D11	M	HH-059	14.5272	121.063	-	-			-	-
6D12	M	HH-114	14.6365	121.004	-	positive			positive	positive	positive	Supergroup B
6E01	M	HH-051	14.57	121.017	-	-			-	-
6E02	M	HH-119	14.6256	121.022	-	-			-	-
6E03	F	HH-025	14.5705	120.985	-	-			-	-
6E04	F	HH-034	14.5864	121.06	positive	positive	positive	Supergroup A	-	positive
6E05	M	HH-021	14.6081	120.977	-	-			-	-
6E06	M	HH-021	14.6081	120.977	-	-			-	-
6E07	M	HH-021	14.6081	120.977	-	-			-	-
6E08	F	HH-056	14.5511	121.049	-	-			-	-
6E09	F	HH-128	14.6173	121.069	-	-			-	-
6E10	M	HH-025	14.5705	120.985	positive	positive	positive	Supergroup B	positive	positive	positive	Supergroup B
6E11	F	HH-022	14.5958	121.022	-	-			-	-
6E12	M	HH-132	14.6237	121.048	-	-			-	-
6F01	M	HH-058	14.5276	121.044	-	-			-	-
6F02	F	HH-021	14.6081	120.977	-	-			-	-
6F03	F	HH-032	14.5927	121.038	-	-			-	-
6F04	M	HH-063	14.5351	120.982	-	-			-	-
6F05	F	HH-062	14.5524	120.996	-	-			-	-
6F06	M	HH-046	14.6431	121.096	positive	positive	positive	Supergroup B	positive	-
6F07	F	HH-025	14.5705	120.985	-	-			-	-
6F08	F	HH-021	14.6081	120.977	-	-			-	-
6F09	F	HH-031	14.5911	121.022	-	-			-	-
6F10	M	HH-025	14.5705	120.985	positive	positive	positive	Supergroup B	positive	positive	positive	Supergroup B
6F11	F	HH-039	14.6538	121.126	-	-			-	-
6F12	M	HH-124	14.617	121.026	-	-			-	-
6G01	M	HH-023	14.5822	120.988	-	positive			-	-
6G02	F	HH-021	14.6081	120.977	-	-			-	-
6G03	M	HH-059	14.5272	121.063	-	-			-	-
6G04	F	HH-025	14.5705	120.985	-	-			-	-
6G05	M	HH-051	14.57	121.017	positive	positive	positive	Supergroup A	positive	positive	positive	Supergroup B
6G06	M	HH-046	14.6431	121.096	-	-			-	-
6G07	M	HH-051	14.57	121.017	-	-			-	-
6G08	F	HH-136	14.6417	121.065	-	-			-	-
6G09	F	HH-025	14.5705	120.985	-	-			-	-
6G10	M	HH-021	14.6081	120.977	positive	positive	positive	Supergroup B	positive	positive	positive	Supergroup B
6G11	F	HH-118	14.6295	120.999	-	-			-	-
6G12	F	HH-131	14.6241	121.051	-	-			-	-
6H01	F	HH-025	14.5705	120.985	-	-			-	-
6H02	M	HH-112	14.6411	121.015	-	-			-	-
6H03	F	HH-112	14.6411	121.015	-	-			-	-
6H04	F	HH-112	14.6411	121.015	-	-			-	-
6H05	M	HH-023	14.5822	120.988	-	-			-	-
6H06	M	HH-021	14.6081	120.977	-	-			-	-
6H07	F	HH-058	14.5276	121.044	positive	positive	positive	Supergroup B	-	-
6H08	F	HH-129	14.6181	121.063	-	-			-	-
6H09	F	HH-129	14.6181	121.063	-	-			-	-
6H10	F	HH-031	14.5911	121.022	positive	positive	positive	Supergroup B	positive	-
6H11	F	HH-059	14.5272	121.063	-	-			-	-
6H12	F	HH-059	14.5272	121.063	-	-			-	-
7A01	F	HH-103	14.7097	121.055	-	-			-	-
7A02	F	HH-105	14.6817	121.078	-	-			-	-
7A03	F	HH-105	14.6817	121.078	positive	positive	positive	Supergroup B	positive	positive	positive	Supergroup B
7A04	M	HH-011	14.7367	121.012	-	-			-	-
7A05	F	HH-123	14.6192	121.02	-	-			-	-
7A06	F	HH-123	14.6192	121.02	-	-			-	-
7A07	M	HH-127	14.6131	121.046	-	-			-	-
7A08	M	HH-074	14.461	121.007	-	-			-	-
7A09	F	HH-073	14.4697	121.01	-	-			-	-
7A10	F	HH-096	14.4395	120.976	-	-			-	-
7A11	F	HH-098	14.4373	120.986	-	-			-	-
7A12	F	HH-061	14.5075	121.055	-	positive			positive	positive	positive	Supergroup B
7B01	F	HH-097	14.4393	120.984	-	-			-	-
7B02	F	HH-105	14.6817	121.078	-	-			-	-
7B03	F	HH-013	14.6976	120.994	-	-			-	-
7B04	F	HH-003	14.7651	121.063	-	-			-	-
7B05	M	HH-047	14.6428	121.121	-	-			-	-
7B06	F	HH-130	14.6235	121.068	-	-			-	-
7B07	M	HH-087	14.3746	121.044	-	-			-	-
7B08	F	HH-075	14.4556	121.007	-	-			-	-
7B09	F	HH-005	14.7563	121.055	-	-			-	-
7B10	M	HH-096	14.4395	120.976	-	positive			-	-
7B11	F	HH-099	14.4356	120.989	-	-			-	-
7B12	M	HH-066	14.5131	121.006	-	-			-	-
7C01	M	HH-013	14.6976	120.994	-	-			-	-
7C02	F	HH-103	14.7097	121.055	-	-			-	-
7C03	M	HH-017	14.662	120.951	positive	positive	positive	Supergroup B	-	positive
7C04	F	HH-109	14.6639	121.021	-	-			-	-
7C05	M	HH-120	14.6178	121.003	positive	positive	positive	Supergroup B	positive	positive	positive	Supergroup B
7C06	F	HH-045	14.6486	121.1	-	-			-	-
7C07	M	HH-087	14.3746	121.044	-	-			-	-
7C08	F	HH-074	14.461	121.007	-	-			-	-
7C09	M	HH-083	14.4095	121.033	-	-			-	-
7C10	F	HH-005	14.7563	121.055	positive	positive	positive	Supergroup B	positive	positive	positive	Supergroup B
7C11	M	HH-098	14.4373	120.986	-	-			-	-
7C12	M	HH-096	14.4395	120.976	-	-			-	-
7D01	M	HH-011	14.7367	121.012	-	-			-	-
7D02	F	HH-103	14.7097	121.055	-	-			-	-
7D03	F	HH-019	14.6548	120.987	-	-			-	-
7D04	M	HH-123	14.6192	121.02	-	-			-	-
7D05	M	HH-035	14.5672	121.068	-	-			-	-
7D06	F	HH-040	14.6512	121.123	-	-			-	-
7D07	M	HH-005	14.7563	121.055	-	-			-	-
7D08	F	HH-102	14.7311	121.065	-	-			-	-
7D09	M	HH-002	14.766	121.042	positive	positive	positive	Supergroup B	positive	positive	positive	Supergroup B
7D10	F	HH-005	14.7563	121.055	-	-			-	-
7D11	M	HH-099	14.4356	120.989	positive	positive	positive	Supergroup B	positive	positive	positive	Supergroup C& J
7D12	F	HH-074	14.461	121.007	positive	positive	positive	Supergroup B	-	positive
7E01	M	HH-097	14.4393	120.984	-	positive			-	-
7E02	F	HH-103	14.7097	121.055	positive	positive	positive	Supergroup A	positive	positive	positive	Supergroup B
7E03	F	HH-019	14.6548	120.987	-	-			-	-
7E04	F	HH-126	14.6124	121.037	-	-			-	-
7E05	F	HH-046	14.6434	121.116	-	-			-	-
7E06	M	HH-123	14.6192	121.02	-	-			-	-
7E07	F	HH-110	14.659	121.033	-	-			-	-
7E08	F	HH-082	14.4115	121.018	-	-			-	-
7E09	F	HH-087	14.3746	121.044	-	-			-	-
7E10	F	HH-104	14.7116	121.088	-	-			-	-
7E11	F	HH-098	14.4373	120.986	positive	positive	positive	Supergroup B	positive	-
7E12	F	HH-092	14.4639	120.973	-	-			-	-
7F01	F	HH-106	14.6751	121.04	positive	positive	positive	Supergroup B	positive	positive	positive	Supergroup B
7F02	F	HH-106	14.6751	121.04	positive	positive	positive	Supergroup A	positive	positive	positive	Supergroup B
7F03	M	HH-097	14.4393	120.984	-	-			-	-
7F04	M	HH-114	14.6365	121.004	-	-			-	-
7F05	F	HH-118	14.6295	120.999	-	-			-	-
7F06	M	HH-138	14.6176	121.994	-	-			-	-
7F07	F	HH-081	14.4331	121.033	-	-			-	-
7F08	F	HH-080	14.4403	121.036	-	-			-	-
7F09	F	HH-007	14.7443	121.027	-	-			-	-
7F10	M	HH-006	14.7569	121.082	-	-			-	-
7F11	F	HH-096	14.4395	120.976	-	-			-	-
7F12	F	HH-092	14.4639	120.973	positive	positive	positive	Supergroup B	positive	-
7G01	F	HH-013	14.6976	120.994	-	-			-	-
7G02	M	HH-103	14.7097	121.055	-	-			-	-
7G03	F	HH-054	14.5529	121.021	positive	positive	positive	Supergroup B	positive	positive	positive	Supergroup C& J
7G04	M	HH-131	14.6241	121.051	positive	positive	positive	Supergroup B	positive	positive	positive	Supergroup B
7G05	M	HH-118	14.6295	120.999	positive	positive	positive	Supergroup B	positive	positive	positive	Supergroup B
7G06	F	HH-025	14.5705	120.985	-	-			-	-
7G07	F	HH-081	14.4331	121.033	-	-			-	-
7G08	M	HH-102	14.7321	121.066	-	-			-	-
7G09	M	HH-096	14.4395	120.976	-	-			-	-
7G10	M	HH-002	14.766	121.042	-	-			-	-
7G11	M	HH-061	14.5075	121.055	-	-			-	-
7G12	F	HH-088	14.3912	121.015	-	-			-	-
7H01	F	HH-106	14.6751	121.04	-	-			-	-
7H02	F	HH-097	14.4393	120.984	-	-			-	-
7H03	F	HH-007	14.7444	121.08	-	-			-	-
7H04	M	HH-101	14.603	121.039	-	-			-	-
7H05	M	HH-049	14.6371	121.104	-	-			-	-
7H06	M	HH-130	14.6235	121.068	-	-			-	-
7H07	F	HH-007	14.7443	121.027	-	-			-	-
7H08	F	HH-101	14.7352	121.071	-	-			-	-
7H09	M	HH-088	14.3912	121.015	-	-			-	-
7H10	M	HH-073	14.4697	121.01	-	-			-	-
7H11	F	HH-092	14.4639	120.973	positive	positive	positive	Supergroup B	positive	-
7H12	F	HH-092	14.4639	120.973	-	-			-	-
